# Supplementary material for: Comparative Analysis of Coumarin Profiles in Different Parts of Peucedanum japonicum and Their Aldo–Keto Reductase Inhibitory Activities
Source: Molecules. 2022 Oct 31;27(21):7391. doi: 10.3390/molecules27217391 (PMC9657185; doi:10.3390/molecules27217391)
Supplement: Supplementary file 1 [file molecules-27-07391-s001.zip]

Archive with 1 entries (1 files):
- molecules-1965465-supplementary.pdf
